# Supplementary material for: Extracellular matrix microarchitecture modulates cellular behavior and extracellular vesicle phenotypes in biomimetic tendon models
Source: Bioeng Transl Med. 2026 Apr 24;11(3):e70134. doi: 10.1002/btm2.70134 (PMC13247418; doi:10.1002/btm2.70134)
Supplement: Supplementary file 2 — Table S1: Summary of enrichment analysis from proteomics dataset, including source database, term name, term identifier, adjusted p‐value, the number of proteins queried (query size), the number of proteins overlapping with each term (intersection size), the number of proteins overlapping with each term (intersection size) and list of intersecting proteins identified in our dataset. [file BTM2-11-e70134-s001.xlsx]

## Sheet: Sheet 1
06242025_Supplementary Table 1
source	term_name	term_id	adjusted_p_value	negative_log10_of_adjusted_p_value	query_size	intersection_size	intersections
GO:MF	GTPase binding	GO:0051020	0.00392563	2.40609	4	2	ENO1,GDI2
GO:MF	enzyme binding	GO:0019899	0.00392563	2.40609	4	3	ENO1,GDI2,PEBP1
GO:MF	RNA binding	GO:0003723	0.00716806	2.1446	4	3	ENO1,GDI2,PEBP1
GO:MF	phosphatidylethanolamine binding	GO:0008429	0.0108498	1.96458	4	1	PEBP1
GO:MF	GDP-dissociation inhibitor activity	GO:0005092	0.0121602	1.91506	4	1	GDI2
GO:MF	enzyme regulator activity	GO:0030234	0.0219044	1.65947	4	2	GDI2,PEBP1
GO:MF	transcription corepressor binding	GO:0001222	0.0222875	1.65194	4	1	ENO1
GO:MF	hydro-lyase activity	GO:0016836	0.0245938	1.60917	4	1	ENO1
GO:MF	identical protein binding	GO:0042802	0.0294712	1.5306	4	2	ENO1,DES
GO:MF	serine-type endopeptidase inhibitor activity	GO:0004867	0.0294712	1.5306	4	1	PEBP1
GO:MF	structural constituent of cytoskeleton	GO:0005200	0.0294712	1.5306	4	1	DES
GO:MF	carbon-oxygen lyase activity	GO:0016835	0.0294712	1.5306	4	1	ENO1
GO:MF	molecular function regulator activity	GO:0098772	0.0294712	1.5306	4	2	GDI2,PEBP1
GO:MF	transcription coregulator binding	GO:0001221	0.0294712	1.5306	4	1	ENO1
GO:MF	endopeptidase inhibitor activity	GO:0004866	0.0377388	1.42321	4	1	PEBP1
GO:MF	peptidase inhibitor activity	GO:0030414	0.0377388	1.42321	4	1	PEBP1
GO:MF	endopeptidase regulator activity	GO:0061135	0.0382358	1.41753	4	1	PEBP1
GO:MF	transcription corepressor activity	GO:0003714	0.0387308	1.41194	4	1	ENO1
GO:MF	lyase activity	GO:0016829	0.0387308	1.41194	4	1	ENO1
GO:MF	peptidase regulator activity	GO:0061134	0.041276	1.3843	4	1	PEBP1
GO:MF	magnesium ion binding	GO:0000287	0.041276	1.3843	4	1	ENO1
GO:MF	GTPase activator activity	GO:0005096	0.0468499	1.32929	4	1	GDI2
GO:MF	small GTPase binding	GO:0031267	0.0471007	1.32697	4	1	GDI2
GO:BP	muscle system process	GO:0003012	0.0159608	1.79695	4	2	ENO1,DES
GO:BP	NAD catabolic process	GO:0019677	0.0159608	1.79695	4	1	ENO1
GO:BP	positive regulation of protein maturation	GO:1903319	0.0159608	1.79695	4	1	ENO1
GO:BP	glucose catabolic process to pyruvate	GO:0061718	0.0159608	1.79695	4	1	ENO1
GO:BP	muscle contraction	GO:0006936	0.0159608	1.79695	4	2	ENO1,DES
GO:BP	positive regulation of protein processing	GO:0010954	0.0159608	1.79695	4	1	ENO1
GO:BP	intrinsic apoptotic signaling pathway in response to hypoxia	GO:1990144	0.0159608	1.79695	4	1	ENO1
GO:BP	positive regulation of plasminogen activation	GO:0010756	0.0159608	1.79695	4	1	ENO1
GO:BP	regulation of ATP biosynthetic process	GO:2001169	0.0159608	1.79695	4	1	ENO1
GO:BP	regulation of plasminogen activation	GO:0010755	0.0159608	1.79695	4	1	ENO1
GO:BP	positive regulation of ATP biosynthetic process	GO:2001171	0.0159608	1.79695	4	1	ENO1
GO:BP	regulation of protein localization to cilium	GO:1903564	0.0159608	1.79695	4	1	GDI2
GO:BP	regulation of cellular response to hypoxia	GO:1900037	0.0159608	1.79695	4	1	ENO1
GO:BP	glucose catabolic process	GO:0006007	0.0159608	1.79695	4	1	ENO1
GO:BP	regulation of nucleotide biosynthetic process	GO:0030808	0.0159608	1.79695	4	1	ENO1
GO:BP	negative regulation of cilium assembly	GO:1902018	0.0159608	1.79695	4	1	GDI2
GO:BP	regulation of system process	GO:0044057	0.0159608	1.79695	4	2	ENO1,DES
GO:BP	intracellular signal transduction	GO:0035556	0.0159608	1.79695	4	3	ENO1,GDI2,PEBP1
GO:BP	negative regulation of intracellular signal transduction	GO:1902532	0.0159608	1.79695	4	2	ENO1,PEBP1
GO:BP	glycolytic process through fructose-6-phosphate	GO:0061615	0.0159608	1.79695	4	1	ENO1
GO:BP	NADH regeneration	GO:0006735	0.0159608	1.79695	4	1	ENO1
GO:BP	positive regulation of purine nucleotide biosynthetic process	GO:1900373	0.0159608	1.79695	4	1	ENO1
GO:BP	regulation of purine nucleotide biosynthetic process	GO:1900371	0.0159608	1.79695	4	1	ENO1
GO:BP	regulation of hypoxia-induced intrinsic apoptotic signaling pathway	GO:1903297	0.0159608	1.79695	4	1	ENO1
GO:BP	glycolytic process through glucose-6-phosphate	GO:0061620	0.0159608	1.79695	4	1	ENO1
GO:BP	canonical glycolysis	GO:0061621	0.0159608	1.79695	4	1	ENO1
GO:BP	positive regulation of nucleotide biosynthetic process	GO:0030810	0.0159608	1.79695	4	1	ENO1
GO:BP	negative regulation of hypoxia-induced intrinsic apoptotic signaling pathway	GO:1903298	0.0159608	1.79695	4	1	ENO1
GO:BP	negative regulation of cellular response to hypoxia	GO:1900038	0.0159608	1.79695	4	1	ENO1
GO:BP	plasminogen activation	GO:0031639	0.016072	1.79393	4	1	ENO1
GO:BP	NADH metabolic process	GO:0006734	0.0190631	1.71981	4	1	ENO1
GO:BP	positive regulation of ATP metabolic process	GO:1903580	0.0196398	1.70686	4	1	ENO1
GO:BP	positive regulation of nucleotide metabolic process	GO:0045981	0.0196859	1.70584	4	1	ENO1
GO:BP	negative regulation of signal transduction	GO:0009968	0.0196859	1.70584	4	2	ENO1,PEBP1
GO:BP	negative regulation of plasma membrane bounded cell projection assembly	GO:0120033	0.0196859	1.70584	4	1	GDI2
GO:BP	positive regulation of purine nucleotide metabolic process	GO:1900544	0.0196859	1.70584	4	1	ENO1
GO:BP	hexose catabolic process	GO:0019320	0.0201416	1.69591	4	1	ENO1
GO:BP	negative regulation of cell communication	GO:0010648	0.0201416	1.69591	4	2	ENO1,PEBP1
GO:BP	negative regulation of organelle assembly	GO:1902116	0.0201416	1.69591	4	1	GDI2
GO:BP	positive regulation of muscle contraction	GO:0045933	0.0201416	1.69591	4	1	ENO1
GO:BP	negative regulation of signaling	GO:0023057	0.0201416	1.69591	4	2	ENO1,PEBP1
GO:BP	monosaccharide catabolic process	GO:0046365	0.0204203	1.68994	4	1	ENO1
GO:BP	zymogen activation	GO:0031638	0.0227697	1.64264	4	1	ENO1
GO:BP	nuclear envelope organization	GO:0006998	0.0227697	1.64264	4	1	DES
GO:BP	NAD metabolic process	GO:0019674	0.0228379	1.64134	4	1	ENO1
GO:BP	regulation of protein processing	GO:0070613	0.0228379	1.64134	4	1	ENO1
GO:BP	negative regulation of response to stimulus	GO:0048585	0.0228379	1.64134	4	2	ENO1,PEBP1
GO:BP	regulation of protein maturation	GO:1903317	0.0234798	1.62931	4	1	ENO1
GO:BP	intermediate filament organization	GO:0045109	0.0238735	1.62208	4	1	DES
GO:BP	regulation of cilium assembly	GO:1902017	0.0238735	1.62208	4	1	GDI2
GO:BP	regulation of ATP metabolic process	GO:1903578	0.0238735	1.62208	4	1	ENO1
GO:BP	protein localization to cilium	GO:0061512	0.0238735	1.62208	4	1	GDI2
GO:BP	ATP biosynthetic process	GO:0006754	0.0253174	1.59658	4	1	ENO1
GO:BP	pyridine nucleotide catabolic process	GO:0019364	0.0253174	1.59658	4	1	ENO1
GO:BP	intracellular signaling cassette	GO:0141124	0.0253174	1.59658	4	2	GDI2,PEBP1
GO:BP	ribonucleoside diphosphate catabolic process	GO:0009191	0.0253174	1.59658	4	1	ENO1
GO:BP	regulation of purine nucleotide metabolic process	GO:1900542	0.0253174	1.59658	4	1	ENO1
GO:BP	purine ribonucleoside diphosphate catabolic process	GO:0009181	0.0253174	1.59658	4	1	ENO1
GO:BP	gluconeogenesis	GO:0006094	0.0253174	1.59658	4	1	ENO1
GO:BP	glycolytic process	GO:0006096	0.0253174	1.59658	4	1	ENO1
GO:BP	regulation of intracellular signal transduction	GO:1902531	0.0253174	1.59658	4	2	ENO1,PEBP1
GO:BP	regulation of nucleotide metabolic process	GO:0006140	0.0253174	1.59658	4	1	ENO1
GO:BP	intermediate filament-based process	GO:0045103	0.0253174	1.59658	4	1	DES
GO:BP	intermediate filament cytoskeleton organization	GO:0045104	0.0253174	1.59658	4	1	DES
GO:BP	purine nucleoside diphosphate catabolic process	GO:0009137	0.0253174	1.59658	4	1	ENO1
GO:BP	ADP metabolic process	GO:0046031	0.0253174	1.59658	4	1	ENO1
GO:BP	ADP catabolic process	GO:0046032	0.0253174	1.59658	4	1	ENO1
GO:BP	pyridine-containing compound catabolic process	GO:0072526	0.0253174	1.59658	4	1	ENO1
GO:BP	hexose biosynthetic process	GO:0019319	0.0253174	1.59658	4	1	ENO1
GO:BP	monosaccharide biosynthetic process	GO:0046364	0.0253174	1.59658	4	1	ENO1
GO:BP	nucleoside diphosphate catabolic process	GO:0009134	0.0254899	1.59363	4	1	ENO1
GO:BP	purine ribonucleoside diphosphate metabolic process	GO:0009179	0.026291	1.58019	4	1	ENO1
GO:BP	negative regulation of intrinsic apoptotic signaling pathway	GO:2001243	0.026291	1.58019	4	1	ENO1
GO:BP	purine ribonucleoside triphosphate biosynthetic process	GO:0009206	0.026291	1.58019	4	1	ENO1
GO:BP	purine nucleoside diphosphate metabolic process	GO:0009135	0.026291	1.58019	4	1	ENO1
GO:BP	purine nucleoside triphosphate biosynthetic process	GO:0009145	0.026291	1.58019	4	1	ENO1
GO:BP	system process	GO:0003008	0.0265755	1.57552	4	2	ENO1,DES
GO:BP	ribonucleoside triphosphate biosynthetic process	GO:0009201	0.0267195	1.57317	4	1	ENO1
GO:BP	pyruvate metabolic process	GO:0006090	0.0267195	1.57317	4	1	ENO1
GO:BP	ribonucleoside diphosphate metabolic process	GO:0009185	0.026785	1.57211	4	1	ENO1
GO:BP	nucleoside diphosphate metabolic process	GO:0009132	0.0270002	1.56863	4	1	ENO1
GO:BP	nucleoside triphosphate biosynthetic process	GO:0009142	0.0270002	1.56863	4	1	ENO1
GO:BP	purine ribonucleotide catabolic process	GO:0009154	0.0270002	1.56863	4	1	ENO1
GO:BP	regulation of cellular component organization	GO:0051128	0.0270002	1.56863	4	2	ENO1,GDI2
GO:BP	ribonucleotide catabolic process	GO:0009261	0.027146	1.56629	4	1	ENO1
GO:BP	purine nucleotide catabolic process	GO:0006195	0.0272688	1.56433	4	1	ENO1
GO:BP	positive regulation of small molecule metabolic process	GO:0062013	0.0275884	1.55927	4	1	ENO1
GO:BP	cellular response to hypoxia	GO:0071456	0.0282959	1.54828	4	1	ENO1
GO:BP	nucleus organization	GO:0006997	0.0287937	1.5407	4	1	DES
GO:BP	cellular response to decreased oxygen levels	GO:0036294	0.0290884	1.53628	4	1	ENO1
GO:BP	purine-containing compound catabolic process	GO:0072523	0.0291859	1.53483	4	1	ENO1
GO:BP	nicotinamide nucleotide metabolic process	GO:0046496	0.0291926	1.53473	4	1	ENO1
GO:BP	regulation of muscle contraction	GO:0006937	0.0291926	1.53473	4	1	ENO1
GO:BP	carbohydrate catabolic process	GO:0016052	0.0291926	1.53473	4	1	ENO1
GO:BP	nucleotide catabolic process	GO:0009166	0.0291926	1.53473	4	1	ENO1
GO:BP	cellular response to oxygen levels	GO:0071453	0.0291926	1.53473	4	1	ENO1
GO:BP	purine ribonucleotide biosynthetic process	GO:0009152	0.0291926	1.53473	4	1	ENO1
GO:BP	negative regulation of MAPK cascade	GO:0043409	0.0291926	1.53473	4	1	PEBP1
GO:BP	pyridine nucleotide metabolic process	GO:0019362	0.0291926	1.53473	4	1	ENO1
GO:BP	pyridine-containing compound metabolic process	GO:0072524	0.0299695	1.52332	4	1	ENO1
GO:BP	ribonucleotide biosynthetic process	GO:0009260	0.0302196	1.51971	4	1	ENO1
GO:BP	ribose phosphate biosynthetic process	GO:0046390	0.0306108	1.51413	4	1	ENO1
GO:BP	nucleoside phosphate catabolic process	GO:1901292	0.0306108	1.51413	4	1	ENO1
GO:BP	regulation of intrinsic apoptotic signaling pathway	GO:2001242	0.0306108	1.51413	4	1	ENO1
GO:BP	skeletal muscle organ development	GO:0060538	0.0307512	1.51214	4	1	DES
GO:BP	glucose metabolic process	GO:0006006	0.0307512	1.51214	4	1	ENO1
GO:BP	regulation of multicellular organismal process	GO:0051239	0.031091	1.50736	4	2	ENO1,DES
GO:BP	negative regulation of cell growth	GO:0030308	0.031091	1.50736	4	1	ENO1
GO:BP	negative regulation of cell projection organization	GO:0031345	0.0311764	1.50617	4	1	GDI2
GO:BP	regulation of heart contraction	GO:0008016	0.0312046	1.50578	4	1	DES
GO:BP	carbohydrate biosynthetic process	GO:0016051	0.0312046	1.50578	4	1	ENO1
GO:BP	purine nucleotide biosynthetic process	GO:0006164	0.0312046	1.50578	4	1	ENO1
GO:BP	regulation of plasma membrane bounded cell projection assembly	GO:0120032	0.0312046	1.50578	4	1	GDI2
GO:BP	regulation of signal transduction	GO:0009966	0.0312046	1.50578	4	2	ENO1,PEBP1
GO:BP	regulation of cell projection assembly	GO:0060491	0.0312355	1.50535	4	1	GDI2
GO:BP	negative regulation of protein localization	GO:1903828	0.0318935	1.4963	4	1	GDI2
GO:BP	regulation of organelle assembly	GO:1902115	0.0331787	1.47914	4	1	GDI2
GO:BP	ATP metabolic process	GO:0046034	0.0331787	1.47914	4	1	ENO1
GO:BP	regulation of muscle system process	GO:0090257	0.0333679	1.47667	4	1	ENO1
GO:BP	negative regulation of apoptotic signaling pathway	GO:2001234	0.033387	1.47642	4	1	ENO1
GO:BP	hexose metabolic process	GO:0019318	0.033387	1.47642	4	1	ENO1
GO:BP	heart contraction	GO:0060047	0.033387	1.47642	4	1	DES
GO:BP	positive regulation of proteolysis	GO:0045862	0.033387	1.47642	4	1	ENO1
GO:BP	nucleotide biosynthetic process	GO:0009165	0.0336433	1.4731	4	1	ENO1
GO:BP	protein processing	GO:0016485	0.0336433	1.4731	4	1	ENO1
GO:BP	organophosphate catabolic process	GO:0046434	0.0336433	1.4731	4	1	ENO1
GO:BP	heart process	GO:0003015	0.0337168	1.47215	4	1	DES
GO:BP	negative regulation of growth	GO:0045926	0.0337168	1.47215	4	1	ENO1
GO:BP	carbohydrate derivative catabolic process	GO:1901136	0.0337935	1.47117	4	1	ENO1
GO:BP	purine ribonucleoside triphosphate metabolic process	GO:0009205	0.0337935	1.47117	4	1	ENO1
GO:BP	purine nucleoside triphosphate metabolic process	GO:0009144	0.0337935	1.47117	4	1	ENO1
GO:BP	ribonucleoside triphosphate metabolic process	GO:0009199	0.0337935	1.47117	4	1	ENO1
GO:BP	regulation of blood circulation	GO:1903522	0.0337935	1.47117	4	1	DES
GO:BP	monosaccharide metabolic process	GO:0005996	0.0337935	1.47117	4	1	ENO1
GO:BP	regulation of cell communication	GO:0010646	0.0342792	1.46497	4	2	ENO1,PEBP1
GO:BP	purine-containing compound biosynthetic process	GO:0072522	0.0342792	1.46497	4	1	ENO1
GO:BP	regulation of signaling	GO:0023051	0.0342792	1.46497	4	2	ENO1,PEBP1
GO:BP	nucleoside triphosphate metabolic process	GO:0009141	0.0348197	1.45817	4	1	ENO1
GO:BP	response to hypoxia	GO:0001666	0.0382706	1.41713	4	1	ENO1
GO:BP	intrinsic apoptotic signaling pathway	GO:0097193	0.039018	1.40874	4	1	ENO1
GO:BP	response to decreased oxygen levels	GO:0036293	0.039018	1.40874	4	1	ENO1
GO:BP	nucleoside phosphate biosynthetic process	GO:1901293	0.039018	1.40874	4	1	ENO1
GO:BP	regulation of small molecule metabolic process	GO:0062012	0.039018	1.40874	4	1	ENO1
GO:BP	response to oxygen levels	GO:0070482	0.0418962	1.37783	4	1	ENO1
GO:BP	purine ribonucleotide metabolic process	GO:0009150	0.0418962	1.37783	4	1	ENO1
GO:BP	negative regulation of organelle organization	GO:0010639	0.0428051	1.3685	4	1	GDI2
GO:BP	muscle organ development	GO:0007517	0.0428051	1.3685	4	1	DES
GO:BP	ribonucleotide metabolic process	GO:0009259	0.0433401	1.36311	4	1	ENO1
GO:BP	ribose phosphate metabolic process	GO:0019693	0.0440096	1.35645	4	1	ENO1
GO:BP	small molecule catabolic process	GO:0044282	0.0440603	1.35595	4	1	ENO1
GO:BP	regulation of apoptotic signaling pathway	GO:2001233	0.0440603	1.35595	4	1	ENO1
GO:BP	cilium assembly	GO:0060271	0.0450557	1.34625	4	1	GDI2
GO:BP	response to virus	GO:0009615	0.0463789	1.33368	4	1	ENO1
GO:BP	cilium organization	GO:0044782	0.047573	1.32264	4	1	GDI2
GO:BP	regulation of cell growth	GO:0001558	0.0480804	1.31803	4	1	ENO1
GO:BP	purine nucleotide metabolic process	GO:0006163	0.0486345	1.31306	4	1	ENO1
GO:BP	regulation of proteolysis	GO:0030162	0.0486345	1.31306	4	1	ENO1
GO:CC	extracellular organelle	GO:0043230	2.71455e-05	4.5663	4	4	ENO1,GDI2,PEBP1,DES
GO:CC	extracellular exosome	GO:0070062	2.71455e-05	4.5663	4	4	ENO1,GDI2,PEBP1,DES
GO:CC	extracellular membrane-bounded organelle	GO:0065010	2.71455e-05	4.5663	4	4	ENO1,GDI2,PEBP1,DES
GO:CC	extracellular vesicle	GO:1903561	2.71455e-05	4.5663	4	4	ENO1,GDI2,PEBP1,DES
GO:CC	extracellular space	GO:0005615	0.000124527	3.90474	4	4	ENO1,GDI2,PEBP1,DES
GO:CC	sarcomere	GO:0030017	0.000666794	3.17601	4	2	ENO1,DES
GO:CC	myofibril	GO:0030016	0.000721426	3.14181	4	2	ENO1,DES
GO:CC	contractile muscle fiber	GO:0043292	0.000721426	3.14181	4	2	ENO1,DES
GO:CC	cell tip	GO:0051286	0.00210481	2.67679	4	1	DES
GO:CC	nuclear envelope	GO:0005635	0.00210481	2.67679	4	2	ENO1,DES
GO:CC	cardiac myofibril	GO:0097512	0.00210481	2.67679	4	1	DES
GO:CC	cell pole	GO:0060187	0.00263089	2.5799	4	1	DES
GO:CC	fascia adherens	GO:0005916	0.00278558	2.55508	4	1	DES
GO:CC	anchoring junction	GO:0070161	0.00557945	2.25341	4	2	GDI2,DES
GO:CC	M band	GO:0031430	0.00600315	2.22162	4	1	ENO1
GO:CC	supramolecular polymer	GO:0099081	0.00600315	2.22162	4	2	ENO1,DES
GO:CC	supramolecular fiber	GO:0099512	0.00600315	2.22162	4	2	ENO1,DES
GO:CC	nuclear outer membrane	GO:0005640	0.00679275	2.16795	4	1	ENO1
GO:CC	A band	GO:0031672	0.00778207	2.1089	4	1	ENO1
GO:CC	organelle envelope	GO:0031967	0.00790611	2.10204	4	2	ENO1,DES
GO:CC	supramolecular complex	GO:0099080	0.00881026	2.05501	4	2	ENO1,DES
GO:CC	synapse	GO:0045202	0.00909176	2.04135	4	2	GDI2,DES
GO:CC	intercalated disc	GO:0014704	0.00928587	2.03218	4	1	DES
GO:CC	cell-cell contact zone	GO:0044291	0.0119396	1.92301	4	1	DES
GO:CC	neuromuscular junction	GO:0031594	0.0120064	1.92059	4	1	DES
GO:CC	azurophil granule lumen	GO:0035578	0.0132744	1.87699	4	1	GDI2
GO:CC	cell junction	GO:0030054	0.0156897	1.80438	4	2	GDI2,DES
GO:CC	Z disc	GO:0030018	0.0180248	1.74413	4	1	DES
GO:CC	sarcolemma	GO:0042383	0.0186199	1.73002	4	1	DES
GO:CC	azurophil granule	GO:0042582	0.0187792	1.72632	4	1	GDI2
GO:CC	primary lysosome	GO:0005766	0.0187792	1.72632	4	1	GDI2
GO:CC	I band	GO:0031674	0.0187792	1.72632	4	1	DES
GO:CC	vacuolar lumen	GO:0005775	0.0212004	1.67366	4	1	GDI2
GO:CC	intermediate filament	GO:0005882	0.0241733	1.61666	4	1	DES
GO:CC	intermediate filament cytoskeleton	GO:0045111	0.0258518	1.58751	4	1	DES
GO:CC	organelle outer membrane	GO:0031968	0.0258518	1.58751	4	1	ENO1
GO:CC	outer membrane	GO:0019867	0.0258518	1.58751	4	1	ENO1
GO:CC	cytoplasmic vesicle lumen	GO:0060205	0.029776	1.52613	4	1	GDI2
GO:CC	secretory granule lumen	GO:0034774	0.029776	1.52613	4	1	GDI2
GO:CC	vesicle lumen	GO:0031983	0.029776	1.52613	4	1	GDI2
GO:CC	nuclear membrane	GO:0031965	0.029776	1.52613	4	1	ENO1
GO:CC	cell cortex	GO:0005938	0.029776	1.52613	4	1	ENO1
GO:CC	focal adhesion	GO:0005925	0.0379977	1.42024	4	1	GDI2
GO:CC	cell-substrate junction	GO:0030055	0.0382276	1.41762	4	1	GDI2
GO:CC	cell-cell junction	GO:0005911	0.0449644	1.34713	4	1	DES
